# Supplementary material for: Clinical Utility of the Detection of the Loss of the Mismatched HLA in Relapsed Hematological Patients After Haploidentical Stem Cell Transplantation With High-Dose Cyclophosphamide
Source: Front Immunol. 2021 Mar 25;12:642087. doi: 10.3389/fimmu.2021.642087 (PMC8027082; doi:10.3389/fimmu.2021.642087)
Supplement: Supplementary file 1 [file Table_1.xlsx]

## Sheet: Hoja2
Supplementary table 2. Clinical characteristics of patients that relapsed after Haplo-HSCT. AraC: Cytarabine; Aza: Azacitidine; ALL-T: T-Cell Acute Lymphoblastic Leukemia; AML: Acute Myeloid Leukemia; Bd: Bendamustina; BM: Bone Marrow; Br: Brentuximab; CH: Chemotherapy; CNS: Central Nervous System; CSF: Cerebrospinal Fluid; Cy: Cyclophosphamide; DCL: Dendritic Cell Leukemia; DP: Disease Progressi…
Patient	Type of study	Diagnosis	Time from HSCT to relapse (days)	Chimerism at HLA-loss study (% Recipient)†	Relapse details	HLA-loss relapse	Treatment at relapse				DLI infusions (Dose CD3/kg)	GVHD after relapse		Response to treatment	Exitus	Cause of death
1	R	DCL	355	5	30% blasts	Yes	DLIs/FLAG-IDA				1 dose (1x107)	II	Moderate	No response. Palliative care	Yes	DP
2	R	AML	88	1.6	CSF infiltration	Yes	No treatment				-	-	-	-	Yes	DP
3	R	MDS	436	1.5	7% blasts	Yes	DLIs	Aza			4 doses (1x105;1x106;1x107;5x107)	III-IV	-	No response. Palliative care	Yes	DP
4	R	HL	335	26	Mediastinal adenopathy	Yes	DLIs	Br	Bd		5 doses (1x105;5x105;1x106;5x106; 1x107)	III-IV	-	No response. Palliative care	Yes	DP
5	P	HL	180	13.6	Supra/infradiaphrag-matic relapse	Yes	Br	2nd Haplo-HSCT	Nivolumab		-	-	-	Systemic relapse	No
6	P	ALL-T	570	11	17% blasts	Yes	Daratumumab	MP+ Mtx	Vx		-	-	-	No response. Palliative care	Yes	DP
7	R	AML	70	23	24% blasts	No	DLIs				-	-	-	No response.	Yes	DP
8	R	NHL	497	2.5	BM infiltration 25% blasts. Axillary and mediastinal adenophaty	No	Velcade/Bd/Rx	R-ICE	DLIs+Ibrutinib		5 doses (1x106;5x106;1x107;5x107;1x108)	-	-	No response. Palliative care	Yes	DP
9	R	NHL	395	38	Liver infiltration	No	Rx	mini-R-CHOP		*	-	-	-	No response. Palliative care	Yes	DP
10	R	ALL-B	331	7.8	60% blasts	No	FLAG-IDA			*	-	-	-	No response. Palliative care	Yes	DP
11	R	NHL	48	44	CNS + BM infiltration 25% blasts	No	Rx				-	-	-	No response. Palliative care	Yes	DP
12	P	AML	1458	12	28% blasts	No	DLIs	Aza+Sorafenib	Vyxeos	2nd Haplo-HSCT	1 dose (1x106)	-	-		No
13	R	AML	181	88	90% blasts	No	No treatment				-	-	-	No treatment	Yes	CNS bleeding
14	R	ALL-B	50	24	Mediastinal adenopathy. CNS + BM 5% infiltration	No	VCR/MTX/6-MP	Cy + Adriamycin + Prednisone		*	-	II	-	No response	Yes	Pneumonia
15	R	ALL-B	223	1.5	62% blasts	No	Blinatumumab			*	-	-	--	No response	Yes	Pseudomonas aeruginosa infection
16	R	AML	133	1.6	10% blasts	No	Aza	DLIs			1 dose (5x106)	-	Mild	No response. Palliative care	No
17	R	AML	191	31	46% blasts	No	DLIs	Aza	AraC+DLIs		3 doses (1x106;5x106;0x8x108)	III-IV	-	No response. GVHD	Yes	DP
18	R	AML	90	20.6	25% blasts	No	Aza + Sorafenib	Clofarabina + AraC	2nd Haplo-HSCT		-	-	-	No response	Yes	Pneumonia
19	R	AML (secondary to NHL)	150	97	90% blasts	No	No treatment				-	-	-	No response. Palliative care	Yes	DP
20	R	HL	240	22	Cervical adenopathy	No	Bd + DLIs	Nivolumab			1 dose (1x106)	-	-	No response	Yes	E. coli infection
21	R	AML	55	76	Medullary aplasia	No	Sorafenib			*		-	-	No response. Palliative care	Yes	DP
22	P	AML	90	90	86% blasts	No	Aza	AraC+ Hydrea	Vx	2nd Haplo-HSCT		-	Mild	No response. Palliative care	Yes	DP
